# Supplementary material for: Pilot Study of the Effects of Chronic Intracerebroventricular Infusion of Human Anti-IgLON5 Disease Antibodies in Mice
Source: Cells. 2022 Mar 17;11(6):1024. doi: 10.3390/cells11061024 (PMC8947551; doi:10.3390/cells11061024)
Supplement: Supplementary file 1 [file cells-11-01024-s001.zip]

Archive with 1 entries (1 files):
- cells-1590917-supplementary.pptx
